# Supplementary material for: Aeciospore ejection in the rust pathogen Puccinia graminis is driven by moisture ingress
Source: Commun Biol. 2021 Oct 22;4:1216. doi: 10.1038/s42003-021-02747-1 (PMC8536709; doi:10.1038/s42003-021-02747-1)
Supplement: Supplementary file 6 — Supplementary Data 1 [file 42003_2021_2747_MOESM6_ESM.xlsx]

## Sheet: Supplementary Data 1
Supplementary Data 1. Details of statistical analyses performed.
Figure	Description of statistical test	Analyses	p-value
Fig. 1I	Two-tailed t-test for comparing aeciospore diameter in glycerol and water	Aeciospores collected from field samples in 2019	2.74163e-17
	Two-tailed t-test for comparing aeciospore area in glycerol and water	Aeciospores collected from field samples in 2019	8.89292e-15
Fig. 4c	Tukey's HSD test to compare distance (medium density) reached by aeciospores under different temperatures	5 oC vs 10 oC	0.8441
		5 oC vs 18 oC	0.2097
		5 oC vs 25 oC	0.3625
		5 oC vs 30 oC	0.9999
		5 oC vs 33 oC	0.9334
		5 oC vs 37 oC	1
		10 oC vs 18 oC	0.9098
		10 oC vs 25 oC	0.9815
		10 oC vs 30 oC	0.955
		10 oC vs 33 oC	1
		10 oC vs 37 oC	0.9643
		18 oC vs 25 oC	0.9999
		18 oC vs 30 oC	0.3625
		18 oC vs 33 oC	0.9643
		18 oC vs 37 oC	0.5146
		25 oC vs 30 oC	0.5591
		25 oC vs 33 oC	0.9936
		25 oC vs 37 oC	0.6829
		30 oC vs 33 oC	0.9834
		30 oC vs 37 oC	1
		33 oC vs 37 oC	0.9825
Fig. 4d	Tukey's HSD test to compare distance (high density) reached by aeciospores under different temperatures	5 oC vs 10 oC	0.855
		5 oC vs 18 oC	0.03
		5 oC vs 25 oC	0.05
		5 oC vs 30 oC	0.81
		5 oC vs 33 oC	0.177
		5 oC vs 37 oC	0.6559
		10 oC vs 18 oC	0.4251
		10 oC vs 25 oC	0.5377
		10 oC vs 30 oC	1
		10 oC vs 33 oC	0.7459
		10 oC vs 37 oC	0.9965
		18 oC vs 25 oC	1
		18 oC vs 30 oC	0.484
		18 oC vs 33 oC	1
		18 oC vs 37 oC	0.9391
		25 oC vs 30 oC	0.5959
		25 oC vs 33 oC	1
		25 oC vs 37 oC	0.9706
		30 oC vs 33 oC	0.7875
		30 oC vs 37 oC	0.9983
		33 oC vs 37 oC	0.9857
Fig. 4e	Tukey's HSD test to compare distance (last spores identified) reached by aeciospores under different temperatures	5 oC vs 10 oC	1
		5 oC vs 18 oC	0.9948
		5 oC vs 25 oC	0.3647
		5 oC vs 30 oC	0.9989
		5 oC vs 33 oC	0.8232
		5 oC vs 37 oC	0.9989
		10 oC vs 18 oC	0.9902
		10 oC vs 25 oC	0.3221
		10 oC vs 30 oC	0.996
		10 oC vs 33 oC	0.7896
		10 oC vs 37 oC	0.9995
		18 oC vs 25 oC	0.7558
		18 oC vs 30 oC	0.9162
		18 oC vs 33 oC	0.9805
		18 oC vs 37 oC	0.9483
		25 oC vs 30 oC	0.1574
		25 oC vs 33 oC	0.9997
		25 oC vs 37 oC	0.314
		30 oC vs 33 oC	0.5929
		30 oC vs 37 oC	1
		33 oC vs 37 oC	0.6896
Fig. S1	Two-tailed t-test for evaluating differences in aecial cup length between 2018 and 2019	Aecial cups from samples collected in 2018 and 2019	4.93058e-05
Table S2	Tukey's HSD test to compare distance reached by aeciospores under different temperatures	5 oC vs 10 oC	0.968
		5 oC vs 18 oC	0.5059
		5 oC vs 25 oC	0.1488
		5 oC vs 30 oC	0.0514
		10 oC vs 18 oC	0.8497
		10 oC vs 25 oC	0.3738
		10 oC vs 30 oC	0.1488
		18 oC vs 25 oC	0.9003
		18 oC vs 30 oC	0.5777
		25 oC vs 30 oC	0.968
