# Supplementary material for: Aeciospore ejection in the rust pathogen Puccinia graminis is driven by moisture ingress
Source: Commun Biol. 2021 Oct 22;4:1216. doi: 10.1038/s42003-021-02747-1 (PMC8536709; doi:10.1038/s42003-021-02747-1)
Supplement: Supplementary file 7 — Supplementary Data 2 [file 42003_2021_2747_MOESM7_ESM.xlsx]

## Sheet: Supplementary Data 2 - Key
Supplementary Data 2: All raw data measurements to support the analyses presented.
Figure(s)	Analysis conducted
Fig. 1d and Fig. S1a	Number of aceial cups per aecium and per mm2
Fig. 1e	Aeciospores per layer
Fig. 1f	Aecisopore width in cup
Fig. 1g and Fig. S1b	Aecial cup length
Fig. 1i	Aeciospore expansion in water and glycerol
Fig. 1j and Fig. S2	Space between aeciospores
Fig. 3b	Initial speed of aeciospore release
Fig. 3c-d and Fig. S6	Initial aeciospore release speed and distance travelled over time
Fig. 4c-e	Distance aeciospores travel over a range of temperatures
Fig. 5b	Percentage of leaf infected

## Sheet: Fig. 1d and Fig. S1a
Image	Collection date	Cluster	Area of fungal mass (mm)	Comments	Cups	Cups/mm	Field location
0001	19/06/2019	1	8.551		44	5.1456	Brandon
0002	19/06/2019	1	7.131		60	8.41397	Brandon
0003	19/06/2019	1	4.971		29	5.83384	Brandon					Area of fungal mass (mm)	Cups	Cups/mm	Number of clusters
0004	19/06/2019	1	5.618		40	7.11997	Brandon			Brandon 19/06/19	Average	7.04095	39.0877	8.17125	57
0005	19/06/2019	1	2.667		21	7.87402	Brandon				Median	3.338	28	8.00523
0006	19/06/2019	1	0.498		9	18.0723	Brandon				stdev	10.2723	41.8805	3.69616
0007	19/06/2019	1	3.338		29	8.68784	Brandon				stderr	1.36059	5.5472	0.489569
0008	19/06/2019	1	3.951		39	9.87092	Brandon			Brandon 24/06/19	Average	5.3297	33.8478	7.8876	46
0009	19/06/2019	1	9.929		64	6.44576	Brandon				Median	1.761	15.5	6.98211
0010	19/06/2019	Whole	30.008	Cluster	187	6.23167	Brandon				stdev	7.41509	47.33	4.72697
0010	19/06/2019	1 (Left)	9.217	Cluster	60	6.50971	Brandon				stderr	1.0933	6.97843	0.696953
0010	19/06/2019	2 (Middle)	9.364	Cluster	55	5.87356	Brandon			Pleasey Vale	Average	8.40577	53.1538	9.26252	26
0010	19/06/2019	3 (Right)	10.109	Cluster	72	7.12237	Brandon				Median	3.363	31.5	6.50869
0011	19/06/2019	1	5.896		99	16.791	Brandon				stdev	10.6751	58.9974	6.74868
0012	19/06/2019	1	3.35		39	11.6418	Brandon				stderr	2.09355	11.5703	1.32353
0013	19/06/2019	1	2.161		20	9.25497	Brandon
0014	19/06/2019	1	0.244		5	20.4918	Brandon
0015	19/06/2019	1	1.197		6	5.01253	Brandon
0016	19/06/2019	1	45.186	Stem	196	4.33763	Brandon
0017	19/06/2019	1	45.621	stem	177	3.87979	Brandon
0018	19/06/2019	1	5.325		43	8.07512	Brandon
0019	19/06/2019	1	8.486		57	6.71695	Brandon
0020	19/06/2019	1	6.934		35	5.04759	Brandon
0021	19/06/2019	1	7.131		40	5.60931	Brandon
0022	19/06/2019	1	4.418		28	6.33771	Brandon
0023	19/06/2019	1	1.435		16	11.1498	Brandon
0024	19/06/2019	1	1.39		16	11.5108	Brandon
0025	19/06/2019	1	1.781		20	11.2296	Brandon
0026	19/06/2019	Whole	6.121	Cluster	49	8.00523	Brandon
0026	19/06/2019	1 (Left)	2.927	Cluster	24	8.19952	Brandon
0026	19/06/2019	2 (Right)	2.637	Cluster	25	9.48047	Brandon
0027	19/06/2019	Whole	8.508	Cluster	79	9.28538	Brandon
0027	19/06/2019	1 (Left)	1.748	Cluster	24	13.73	Brandon
0027	19/06/2019	2 (Bottom right)	3.07	Cluster	29	9.44625	Brandon
0027	19/06/2019	3 (Top right)	2.52	Cluster	26	10.3175	Brandon
0028	19/06/2019	1	3.492		30	8.59107	Brandon
0029	19/06/2019	1	1.371		6	4.37637	Brandon
0030	19/06/2019	Whole	4.542	Cluster	12	2.64201	Brandon
0031	19/06/2019	1	2.437		10	4.10341	Brandon
0032	19/06/2019	1	0.394		2	5.07614	Brandon
0033	19/06/2019	1	0.245		2	8.16327	Brandon
0034	19/06/2019	1	2.833		24	8.47158	Brandon
0035	19/06/2019	1	3.999		31	7.75194	Brandon
0036	19/06/2019	1	0.404		3	7.42574	Brandon
0037	19/06/2019	1	0.292		4	13.6986	Brandon
0038	19/06/2019	1	1.714		17	9.91832	Brandon
0039	19/06/2019	1	1.906		13	6.82057	Brandon
0040	19/06/2019	1	0.443		5	11.2867	Brandon
0041	19/06/2019	1	2.074		21	10.1254	Brandon
0042	19/06/2019	1	1.304		13	9.96933	Brandon
0043	19/06/2019	1	1.071		8	7.46965	Brandon
0044	19/06/2019	1	1.815		19	10.4683	Brandon
0045	19/06/2019	1	1.306		13	9.95406	Brandon
0048	19/06/2019	1	25.577	Bud	81	3.16691	Brandon
0049	19/06/2019	1	9.604	Bud	37	3.85256	Brandon
0050	19/06/2019	1	32.24	Stem	85	2.63648	Brandon
0051	19/06/2019	1	28.833	Stem	30	1.04047	Brandon
0001	24/06/2019	1	16.681		66	3.9566	Brandon
0002	24/06/2019	1	27.561		213	7.72831	Brandon
0003	24/06/2019	1 (Top)	0.178		4	22.4719	Brandon
0003	24/06/2019	2 (Bottom)	1.244		8	6.43087	Brandon
0004	24/06/2019	1 (Far left)	1.24		8	6.45161	Brandon
0004	24/06/2019	2 (Middle)	1.312		8	6.09756	Brandon
0004	24/06/2019	3 (Top right)	1.044		6	5.74713	Brandon
0004	24/06/2019	4 (Bottom right)	0.93		7	7.52688	Brandon
0005	24/06/2019	1 (Top left)	0.568		18	31.6901	Brandon
0005	24/06/2019	2 (Bottom right)	1.785		4	2.2409	Brandon
0006	24/06/2019	1 (Top)	1.175		8	6.80851	Brandon
0006	24/06/2019	2 (Bottom)	0.695		5	7.19424	Brandon
0007	24/06/2019	1	1.737		14	8.05987	Brandon
0008	24/06/2019	1 (Top)	1.297		9	6.93909	Brandon
0008	24/06/2019	2 (Bottom)	0.263		4	15.2091	Brandon
0009	24/06/2019	1 (Top)	1.416		8	5.64972	Brandon
0009	24/06/2019	2 (Bottom)	1.045		9	8.61244	Brandon
0010	24/06/2019	1	0.933		8	8.57449	Brandon
0011	24/06/2019	1	1.706		16	9.37866	Brandon
0012	24/06/2019	1	0.917		8	8.7241	Brandon
0013	24/06/2019	1	0.707		7	9.90099	Brandon
0014	24/06/2019	1	5.545		39	7.03336	Brandon
0015	24/06/2019	1	3.701		26	7.02513	Brandon
0016	24/06/2019	1	4.887		29	5.93411	Brandon
0017	24/06/2019	1	2.251		20	8.88494	Brandon
0018	24/06/2019	1	0.949		9	9.48367	Brandon
0019	24/06/2019	1	5.867		30	5.11335	Brandon
0020	24/06/2019	1	25.408		135	5.31329	Brandon
0021	24/06/2019	1	13.595		46	3.3836	Brandon
0022	24/06/2019	1	0.727		4	5.50206	Brandon
0023	24/06/2019	1	2.202		22	9.99092	Brandon
0024	24/06/2019	1	7.205		63	8.74393	Brandon
0025	24/06/2019	1	0.587		4	6.81431	Brandon
0026	24/06/2019	1	2.669		15	5.62008	Brandon
0027	24/06/2019	1	16.349		96	5.87192	Brandon
0028	24/06/2019	1	8.08		44	5.44554	Brandon
0029	24/06/2019	1	3.176		21	6.61209	Brandon
0030	24/06/2019	1	3.969		27	6.80272	Brandon
0031	24/06/2019	1	2.44		19	7.78689	Brandon
0032	24/06/2019	1	2.652		21	7.91855	Brandon
0033	24/06/2019	1	1.127		6	5.32387	Brandon
0034	24/06/2019	1	21.992		162	7.36632	Brandon
0035	24/06/2019	1	21.137		103	4.87297	Brandon
0036	24/06/2019	1	20.043		149	7.43402	Brandon
0037	24/06/2019	1	2.593		21	8.09873	Brandon
0038	24/06/2019	1	1.581		8	5.06009	Brandon
0001	2019	1	0.69		4	5.7971	Pleasey Vale
0002	2019	1	3.184		24	7.53769	Pleasey Vale
0003	2019	1	3.542		91	25.6917	Pleasey Vale
0004	2019	1	0.585		13	22.2222	Pleasey Vale
0005	2019	1	0.602		11	18.2724	Pleasey Vale
0006	2019	1	3.747		40	10.6752	Pleasey Vale
0007	2019	1	1.021		13	12.7326	Pleasey Vale
0008	2019	1	1.623		5	3.08071	Pleasey Vale
0009	2019	1	17.3		106	6.12717	Pleasey Vale
0010	2019	1	1.615		11	6.81115	Pleasey Vale
0011	2019	1	0.859		6	6.98487	Pleasey Vale
0012	2019	1	7.984		40	5.01002	Pleasey Vale
0013	2019	1	32.634		197	6.03665	Pleasey Vale
0014	2019	1	23.899		170	7.11327	Pleasey Vale
0015	2019	1	6.284		39	6.20624	Pleasey Vale
0016	2019	1	30.059		132	4.39136	Pleasey Vale
0017	2019	1 (Left)	2.389		11	4.60444	Pleasey Vale
0017	2019	2 (Right)	5.734		46	8.02232	Pleasey Vale
0018	2019	1	8.35		46	5.50898	Pleasey Vale
0019	2019	1	22.711		130	5.7241	Pleasey Vale
0020	2019	1	31.809		152	4.77852	Pleasey Vale
0021	2019	1	0.036		1	27.7778	Pleasey Vale
0022	2019	1	0.182		2	10.989	Pleasey Vale
0023	2019	1	1.883		9	4.77961	Pleasey Vale
0024	2019	1	7.269		73	10.0426	Pleasey Vale
0025	2019	1	2.559		10	3.90778	Pleasey Vale
		Average	6.70581		40.0543	8.29005
		stdev	9.43767		47.7896	4.7942

## Sheet: Fig. 1e
Number	Image Name	Year	Number of spores	Location
1	aecia_112_blackandwhite_6	2019	253	Brandon
2	aecia_112_blackandwhite_5	2019	242	Brandon
3	aecia_112_blackandwhite_4	2019	325	Brandon
4	aecia_112_blackandwhite_3	2019	321	Brandon
5	aecia_112_blackandwhite_2	2019	289	Brandon
6	aecia_20_blackandwhite	2019	225	Brandon
7	aecia_112_blackandwhite_1	2019	284	Brandon
8	aecia_106_blackandwhite	2019	252	Brandon
9	aecia_22_blackandwhite_2	2019	308	Brandon
10	aecia_97_blackandwhite	2019	175	Brandon
11	aecia_95_blackandwhite	2019	357	Brandon
12	aecia_77_blackandwhite_3	2019	185	Brandon
13	aecia_77_blackandwhite_2	2019	206	Brandon
14	aecia_77_blackandwhite_1	2019	176	Brandon
15	aecia_22_blackandwhite_1	2019	286	Brandon
16	aecia_21_blackandwhite_8	2019	218	Brandon
17	aecia_21_blackandwhite_7	2019	273	Brandon
18	aecia_21_blackandwhite_6	2019	289	Brandon
19	aecia_21_blackandwhite_5	2019	286	Brandon
20	aecia_21_blackandwhite_4	2019	357	Brandon
21	aecia_21_blackandwhite_3	2019	245	Brandon
22	aecia_21_blackandwhite_3B	2019	245	Brandon
23	aecia_21_blackandwhite_2	2019	248	Brandon
24	aecia_21_blackandwhite_1	2019	348	Brandon
25	aecia_113_blackandwhite	2019	242	Brandon
26	aecia_118_blackandwhite_3	2019	248	Brandon
27	barberry rust spores - 27_blackandwhite	2018	195	Brandon
28	rust on Barberry_62_blackandwhite_2	2018	238	Brandon
29	rust on Barberry_56_blackandwhite_2	2018	277	Brandon
30	rust on Barberry_56_blackandwhite_1	2018	230	Brandon
31	rust on Barberry_55_blackandwhite_2	2018	319	Brandon
32	rust on Barberry_55_blackandwhite_1	2018	416	Brandon
33	rust on Barberry_11_blackandwhite	2018	356	Brandon
34	rust on Barberry_10_blackandwhite	2018	242	Brandon
35	rust on Barberry_07_blackandwhite_3	2018	328	Brandon
36	rust on Barberry_07_blackandwhite_2	2018	379	Brandon
37	rust on Barberry_07_blackandwhite_1	2018	265	Brandon
38	rust on Barberry_02_blackandwhite	2018	243	Brandon
39	rust on Barberry_01_blackandwhite_02	2018	279	Brandon
40	rust on Barberry_01_blackandwhite_01	2018	275	Brandon
41	aecia_118_blackandwhite_2	2019	250	Brandon
42	aecia_118_blackandwhite_1	2019	198	Brandon
43	aecia_117_blackandwhite_3	2019	264	Brandon
44	aecia_117_blackandwhite_2	2019	171	Brandon
45	aecia_117_blackandwhite_1	2019	177	Brandon
46	aecia_114_blackandwhite_2	2019	193	Brandon
47	aecia_114_blackandwhite_1	2019	277	Brandon
			average	stdev
		2018	288.714	62.8777
		2019	254.939	53.2106
		Combined (2018 and 2019)	265	57.7126
		Min	171
		Max	416

## Sheet: Fig. 1f
Number	Image Name	Year	Spore length (mm)	Location
1	aecia_48	2019	12.258	Brandon
2	aecia_48	2019	13.505	Brandon
3	aecia_48	2019	12.862	Brandon
4	aecia_48	2019	13.506	Brandon
5	aecia_48	2019	10.937	Brandon
6	aecia_48	2019	14.791	Brandon
7	aecia_48	2019	15.112	Brandon
8	aecia_48	2019	11.901	Brandon
9	aecia_48	2019	11.576	Brandon
10	aecia_48	2019	11.254	Brandon
11	aecia_48	2019	11.897	Brandon
12	aecia_48	2019	10.611	Brandon
13	aecia_58	2019	12.087	Brandon
14	aecia_58	2019	10.848	Brandon
15	aecia_58	2019	10.545	Brandon
16	aecia_122	2019	14.391	Brandon
17	aecia_122	2019	17.914	Brandon
18	aecia_127	2019	17.042	Brandon
19	aecia_127	2019	16.762	Brandon
20	aecia_127	2019	16.531	Brandon
21	aecia_127	2019	19.477	Brandon
22	aecia_127	2019	14.198	Brandon
23	aecia_127	2019	12.659	Brandon
24	aecia_127	2019	12.589	Brandon
25	aecia_127	2019	14.238	Brandon
26	rust on Barberry_04	2018	19.288	Brandon
27	rust on Barberry_04	2018	19.371	Brandon
28	rust on Barberry_05	2018	12.541	Brandon
29	rust on Barberry_05	2018	10.228	Brandon
30	rust on Barberry_05	2018	12.052	Brandon
31	rust on Barberry_05	2018	13.937	Brandon
32	rust on Barberry_05	2018	13.267	Brandon
33	rust on Barberry_05	2018	15.168	Brandon
34	rust on Barberry_05	2018	16.192	Brandon
35	rust on Barberry_05	2018	13.256	Brandon
36	rust on Barberry_05	2018	12.983	Brandon
37	rust on Barberry_53	2018	14.328	Brandon
38	rust on Barberry_53	2018	11.43	Brandon
39	rust on Barberry_53	2018	11.148	Brandon
40	rust on Barberry_53	2018	16.611	Brandon
41	rust on Barberry_53	2018	14.491	Brandon
42	rust on Barberry_53	2018	13.204	Brandon
43	rust on Barberry_53	2018	12.563	Brandon
44	rust on Barberry_53	2018	11.467	Brandon
45	rust on Barberry_53	2018	15.321	Brandon
46	rust on Barberry_53	2018	13.351	Brandon
47	rust on Barberry_53	2018	12.737	Brandon
48	rust on Barberry_53	2018	15.902	Brandon
49	rust on Barberry_86	2018	12.401	Brandon
50	rust on Barberry_86	2018	14.377	Brandon
51	rust on Barberry_86	2018	11.853	Brandon
52	rust on Barberry_86	2018	21.471	Brandon
				average	stdev
			2018	14.1088	2.678
			2019	13.5796	2.44566
			Combined (2018 and 2019)	13.8544	2.55776
			min	10.228
			max	21.471

## Sheet: Fig. 1g and Fig. S1b
Number	Image Name	Year	Cup length (mm)	Location
1	aecia_45	2019	194.215	Brandon
2	aecia_45	2019	226.434	Brandon
3	aecia_48	2019	253.228	Brandon
4	aecia_58	2019	367.356	Brandon
5	aecia_58	2019	243.783	Brandon
6	aecia_58	2019	95.138	Brandon
7	aecia_74	2019	211.613	Brandon
8	aecia_74	2019	167.904	Brandon
9	aecia_74	2019	425.785	Brandon
10	aecia_74	2019	189.458	Brandon
11	aecia_122	2019	247.015	Brandon
12	aecia_122	2019	199.764	Brandon
13	rust on Barberry_03	2018	379	Brandon
14	rust on Barberry_03	2018	404	Brandon
15	rust on Barberry_03	2018	426	Brandon
16	rust on Barberry_03	2018	534	Brandon
17	rust on Barberry_03	2018	523	Brandon
18	rust on Barberry_03	2018	673	Brandon
19	rust on Barberry_04	2018	419.412	Brandon
20	rust on Barberry_04	2018	542.218	Brandon
21	rust on Barberry_04	2018	680.849	Brandon
22	rust on Barberry_05	2018	360.675	Brandon
23	rust on Barberry_86	2018	176.094	Brandon
24	rust on Barberry_86	2018	305.278	Brandon
25	rust on Barberry_86	2018	290.719	Brandon
26	rust on Barberry_86	2018	316.422	Brandon
27	rustonBarberry_03	2018	537.811	Brandon
28	rustonBarberry_03	2018	323.819	Brandon
29	rustonBarberry_03	2018	524.782	Brandon
30	rustonBarberry_03	2018	438.226	Brandon
31	rustonBarberry_03	2018	440	Brandon
32	rustonBarberry_03	2018	388.753	Brandon
33	rustonBarberry_03	2018	614.009	Brandon
34	rustonBarberry_03	2018	356.131	Brandon
35	rustonBarberry_03	2018	394.863	Brandon
36	rustonBarberry_03	2018	335.226	Brandon
37	rustonBarberry_03	2018	152.612	Brandon
38	rustonBarberry_86	2018	333.33	Brandon
39	rustonBarberry_86	2018	348.592	Brandon
40	rustonBarberry_86	2018	371.671	Brandon
41	rustonBarberry_86	2018	391.847	Brandon
42	rustonBarberry_86	2018	299.085	Brandon
43	rustonBarberry_04	2018	445.42	Brandon
44	rustonBarberry_04	2018	365.814	Brandon
45	rustonBarberry_04	2018	371.356	Brandon
46	rustonBarberry_04	2018	664.062	Brandon
47	rustonBarberry_04	2018	193.375	Brandon
48	rustonBarberry_56	2018	383.745	Brandon
49	rustonBarberry_56	2018	344.911	Brandon
50	rustonBarberry_51	2018	667.78	Brandon
51	rustonBarberry_51	2018	578.326	Brandon
	12			average	stdev
	39		2018	417.852	133.13
	51
			2019	235.141	87.4555
			Combined (2018 and 2019)	374.861	145.875
			Shortest cup length	95.138
			Longest cup length	680.849
			t-test	4.93058e-05

## Sheet: Fig. 1i
Image Name	Media	Measurement	Position	Area (mm)	Diameter (mm)	Length (mm)	Width (mm)	Average Diameter (mm)
Stack 1	Water	1	left	322.391	19.43	20.652	19.436	19.8393
Stack 1	Water	2	2 left	197.934	15.862	17.859	14.255	15.992
Stack 1	Water	3	3 left down	196.082	16.166	15.947	16.155	16.0893
Stack 1	Water	4	3 left middle	202.814	15.529	18.31	16.154	16.6643
Stack 1	Water	5	3 left up	289.959	18.754	18.279	20.202	19.0783
Stack 1	Water	6	4 left	226.962	16.235	16.791	17.016	16.6807
Stack 1	Water	7	right down	206.262	15.517	17.916	16.01	16.481
Stack 1	Water	8	right up	281.978	20.753	18.704	21.052	20.1697
Stack 2	Water	1	left	209.032	15.029	18.072	14.69	15.9303
Stack 2	Water	2	middle up	215.357	17.262	16.58	17.322	17.0547
Stack 2	Water	3	middle middle	214.649	16.159	16.813	16.628	16.5333
Stack 2	Water	4	middle 2 down	206.006	16.222	16.053	15.212	15.829
Stack 2	Water	5	middle down	195.479	17.395	15.45	17.005	16.6167
Stack 2	Water	6	right	172.62	14.975	16.825	15.954	15.918
Stack 3	Water	1	left	234.226	18.864	17.222	17.641	17.909
Stack 3	Water	2	left down	270.955	19.854	19.361	18.705	19.3067
Stack 3	Water	3	left up	209.048	18.275	16.388	16.58	17.081
Stack 3	Water	4	right down	230.958	18.04	18.492	16.793	17.775
Stack 3	Water	5	right up	191.549	17.803	16.645	15.423	16.6237
Stack 4	Water	1	left	305.891	20.775	20.831	19.556	20.3873
Stack 4	Water	2	right	349.863	21.522	21.477	20.857	21.2853
Stack 5	Water	1	up	302.428	19.064	19.984	18.487	19.1783
Stack 5	Water	2	down	312.698	18.993	20.706	21.255	20.318
Stack 6	Water	1	left	209.409	16.239	16.791	17.429	16.8197
Stack 6	Water	2	right	345.135	21.793	21.467	21.472	21.5773
Stack 7	Water	1	left	278.273	19.347	20.197	17.855	19.133
Stack 7	Water	2	right	324.263	21.518	22.318	18.705	20.847
Stack 8	Water	1	left	385.613	24.104	23.168	21.689	22.987
Stack 8	Water	2	right	358.763	21.311	22.53	21.043	21.628
Stack 9	Water	1	left	301.554	19.686	21.681	17.855	19.7407
Stack 9	Water	2	right	319.053	21.047	20.192	20.627	20.622
Stack 10	Water	1	up	299.838	19.559	21.681	19.565	20.2683
Stack 10	Water	2	down	292.218	20.22	18.918	20.192	19.7767
Stack 1	Glycerol	1	up	129.461	13.416	13.981	11.81	13.069
Stack 1	Glycerol	2	down	144.862	12.477	13.32	13.889	13.2287
Stack 2	Glycerol	1	left up	142.261	14.72	12.616	13.972	13.7693
Stack 2	Glycerol	2	left down	126.284	13.197	12.517	13.463	13.059
Stack 2	Glycerol	3	right	145.484	13.925	12.682	14.031	13.546
Stack 3	Glycerol	1	left up	129.913	13.734	13.888	11.974	13.1987
Stack 3	Glycerol	2	left down	147.908	12.832	13.462	13.958	13.4173
Stack 3	Glycerol	3	right	141.032	11.969	13.82	13.534	13.1077
Stack 4	Glycerol	1	left up	141.182	14.298	14.028	13.395	13.907
Stack 4	Glycerol	2	left middle	161.236	14.518	14.076	14.836	14.4767
Stack 4	Glycerol	3	2 left down	133.713	12.444	14.171	12.328	12.981
Stack 4	Glycerol	4	3 left up	146.664	15.246	13.958	13.674	14.2927
Stack 4	Glycerol	5	2 right up	128.427	12.677	13.227	12.942	12.9487
Stack 4	Glycerol	6	2 right down	131.334	14.071	13.415	12.947	13.4777
Stack 4	Glycerol	7	1 right up	131.536	12.496	13.699	12.659	12.9513
Stack 4	Glycerol	8	1 right down	125.104	13.986	12.282	11.998	12.7553
Stack 5	Glycerol	1	left	152.115	15.596	14.171	13.131	14.2993
Stack 5	Glycerol	2	middle up	137.327	14.444	14.266	11.623	13.4443
Stack 5	Glycerol	3	midlde down	161.517	14.031	15.399	13.32	14.25
Stack 5	Glycerol	4	right	157.255	14.25	15.942	12.613	14.2683
Stack 6	Glycerol	1	left down	145.444	14.321	15.494	12.281	14.032
Stack 6	Glycerol	2	middle up	151.528	14.474	13.698	13.606	13.926
Stack 6	Glycerol	3	right up	158.921	16.428	12.954	15.025	14.8023
Stack 7	Glycerol	1	left down	130.254	11.449	15.027	11.526	12.6673
Stack 7	Glycerol	2	left up	143.612	13.18	14.548	13.136	13.6213
Stack 7	Glycerol	3	right up	143.747	13.132	14.839	12.284	13.4183
Stack 7	Glycerol	4	right down	155.127	14.545	12.33	15.943	14.2727
				average	average	average	average	average
			glycerol	142.343	13.7724	13.8448	13.1814	13.5996	0.586938
			water	262.402	18.5849	18.9182	18.1461	18.5497	2.08165
							Difference	4.95016

## Sheet: Fig. 1j and Fig. S2
Section	Number	Measurement (mm)
Lower	1	1.094
Lower	2	1.645
Lower	3	2.634
Lower	4	1.204
Lower	5	0.86
Lower	6	0.769
Lower	7	0.616
Lower	8	0.73
Lower	9	1.012
Lower	10	0.901
Lower	11	1.194
Lower	12	2.848
Lower	13	1.241
Lower	14	1.077
Lower	15	1.924
Lower	16	1.393
Lower	17	1.72
Lower	18	0.964
Lower	19	1.848
Lower	20	0.985
Lower	21	1.796
Lower	22	1.154
Lower	23	0.803
Lower	24	1.154
Lower	25	1.308
Lower	26	1.204
Lower	27	1.317
Lower	28	2.308
Lower	29	1.412
Middle	1	0.709
Middle	2	2.02
Middle	3	1.047
Middle	4	1.144
Middle	5	0.86
Middle	6	0.601
Middle	7	0.758
Middle	8	0.709
Middle	9	1.154
Middle	10	2.02
Middle	11	1
Middle	12	1
Middle	13	1.385
Middle	14	0.616
Middle	15	1.231
Middle	16	1.37
Middle	17	1.708
Middle	18	1.47
Middle	19	0.792
Middle	20	1.37
Middle	21	0.462
Middle	22	0.539
Middle	23	5.725
Middle	24	5.264
Middle	25	4.084
Middle	26	1.539
Middle	27	3.466
Middle	28	5.702
Middle	29	2.928
Middle	30	3.497
Middle	31	4.793
Middle	32	1.387
Middle	33	1.803
Middle	34	2.771
Middle	35	2.71
Middle	36	1.708
Middle	37	2.263
Middle	38	3.815
Middle	39	2.02
Middle	40	1.796
Middle	41	3.613
Middle	42	1.494
Upper	1	2.855
Upper	2	3.118
Upper	3	1.505
Upper	4	1.064
Upper	5	2.789
Upper	6	0.84
Upper	7	1.91
Upper	8	1.603
Upper	9	4.658
Upper	10	1.847
Upper	11	3.926
Upper	12	1.39
Upper	13	1.518
Upper	14	0.577
Upper	15	1.505
Upper	16	1.792
Upper	17	1.064
Upper	18	1.177
Upper	19	3.108
Upper	20	2.949
Upper	21	5.32
Upper	22	2.119
Upper	23	2.196
Upper	24	1.847
Upper	25	3.232
Upper	26	1.825
Upper	27	1.385
Upper	28	2.106
Upper	29	3.192
Upper	30	1.861
Upper	31	2.637
Upper	32	1.962
Upper	33	1.861
Upper	34	1.188
Upper	35	1.039
Upper	36	1.921
Upper	37	1.316
Upper	38	1.716
Upper	39	1.861
Upper	40	2.779
Upper	41	2.055
Upper	1	1.755
Upper	2	1.527
Upper	3	7.464
Upper	4	2.201
Upper	5	2.903
Upper	6	2.632
Upper	7	2.771
Upper	8	4.032
Upper	9	3.235
Upper	10	1.306
Upper	11	2.34
Upper	12	1.361
Upper	13	0.601
Upper	14	1.419
Upper	15	1.452
Upper	16	1.154
Upper	17	3.112
Upper	18	1.253
Upper	19	0.897
Upper	20	2.178
Upper	21	2.65
Upper	22	2.079
Upper	23	1.584
Upper	24	1.584
Upper	25	2.848
Upper	26	1.93
	min	0.462
	median	1.6765
	mean	1.95898
	max	7.464
	stdev	1.1887
Lower	Number	29
	Mean	1.34879
Middle	Number	42
	Mean	2.05579
Upper	Number	67
	Mean	2.1624

## Sheet: Fig. 3b
Number	Video	Speed (m·s−1)
1	Video5	0.126682
2	Video8	0.10296
3	Video9a	0.361991
4	Video9b	0.754187
5	Video9b_2	0.754187
6	Video9b_3	0.754187
7	Video9b_4	0.451185
8	Video9b_5	0.173148
9	Video9c_1	0.287782
10	Video9c_2	0.472173
11	Video10_1	0.0530644
12	Video14_1	0.27362
13	Video20_1	0.146112
14	Video23	0.269281
15	Video26	0.11187
16	Video28	0.150701
17	Video38	0.355527
18	Video41multipleA	0.172456
19	Video41multiple	0.240393
20	Video41multiple_2	0.217059
21	Video41multiple_3	0.0978272
22	Video41multiple_4	0.161887
23	Video41multiple_5	0.242224
24	46_Video36_Spore1	0.693071
25	46_Video36_Spore2	0.450267
26	56_Video44_Spore1	0.572744
27	56_Video44_Spore2	0.198085
28	59_Video47_Spore1	0.402072
29	59_Video47_Spore2	0.155391
30	57_Video45_Spore1	0.219252
31	57_Video45_Spore2	0.603413
	Maximum speed	0.754187
	Minimum speed	0.0530644
	Median speed	0.242224

## Sheet: Fig. 3c-d and Fig. S6
Number	Velocity	Time	Distance
V1	0.258215	0.000333	0.0859855
V1	0.164754	0.000666	0.140848
V1	0.143921	0.000999	0.188774
V1	0.110382	0.001332	0.225531
V1	0.078052	0.001665	0.251523
V1	0.0664589	0.001998	0.273654
V1	0.0493644	0.002331	0.290092
V1	0.039026	0.002664	0.303088
V1	0.0246822	0.002997	0.311307
V1	0.017453	0.00333	0.317119
V1	0.0370233	0.003663	0.329447
V1	0.0275956	0.003996	0.338637
V1	0.017453	0.004329	0.344448
V1	0.0123411	0.004662	0.348558
V1	0.0123411	0.004995	0.352668
V2	0.347115	0.000333	0.115589
V2	0.239868	0.000666	0.195465
V2	0.175014	0.000999	0.253745
V2	0.117078	0.001332	0.292732
V2	0.116426	0.001665	0.331502
V2	0.0617055	0.001998	0.35205
V2	0.0508837	0.002331	0.368994
V2	0.0508837	0.002664	0.385938
V2	0.0508837	0.002997	0.402882
V2	0.0370233	0.00333	0.415211
V2	0.0275956	0.003663	0.4244
V2	0.0275956	0.003996	0.43359
V2	0.0444965	0.004329	0.448407
V2	0.0349059	0.004662	0.460031
V2	0.017453	0.004995	0.465843
V2	0.032129	0.005328	0.476542
V2	0.018397	0.005661	0.482668
V2	0.0419517	0.005994	0.496638
V2	0.0260173	0.006327	0.505301
V3	0.549206	0.000333	0.182886
V3	0.0443059	0.00333	0.337504
V3	0.0479736	0.003663	0.485779
V3	0.0246822	0.003996	0.563705
V3	0.018397	0.004329	0.62997
V3	0.018397	0.004662	0.673891
V3	0.00822741	0.004995	0.702495
V3	0.018397	0.005328	0.735485
V3	0.00822741	0.005661	0.752813
V3	0.00822741	0.005994	0.767567
V3	0.00822741	0.006327	0.783542
V3	0.46432	0.000666	0.791761
V3	0.0164548	0.00666	0.797887
V3	0.445269	0.000999	0.804014
V3	0.234011	0.001332	0.806753
V3	0.198994	0.001665	0.812879
V3	0.131895	0.001998	0.815619
V3	0.0858966	0.002331	0.818359
V3	0.0990711	0.002664	0.821099
V3	0.0520347	0.002997	0.826578
V4	0.340917	0.000333	0.113525
V4	0.267991	0.000666	0.202766
V4	0.213596	0.000999	0.273894
V4	0.14579	0.001332	0.322442
V4	0.125316	0.001665	0.364172
V4	0.0735882	0.001998	0.388677
V4	0.0808214	0.002331	0.41559
V4	0.017453	0.002664	0.421402
V4	0.0551911	0.002997	0.439781
V4	0.0275956	0.00333	0.44897
V4	0.0444965	0.003663	0.463788
V4	0.017453	0.003996	0.469599
V4	0.0275956	0.004329	0.478789
V4	0.0123411	0.004662	0.482898
V4	0.0123411	0.004995	0.487008
V4	0.0246822	0.005328	0.495227
V4	0.0246822	0.005661	0.503446
V4	0.017453	0.005994	0.509258
V5	0.431762	0.000333	0.143777
V5	0.214544	0.000666	0.21522
V5	0.0678449	0.000999	0.237813
V5	0.0296643	0.001332	0.247691
V5	0.0581765	0.001665	0.267064
V5	0.0526811	0.001998	0.284606
V5	0.0367941	0.002331	0.296859
V5	0.0443059	0.002664	0.311613
V5	0.018397	0.002997	0.317739
V5	0.0116353	0.00333	0.321613
V5	0.0260173	0.003663	0.330277
V5	0.0419517	0.003996	0.344247
V5	0.0339225	0.004329	0.355543
V5	0.0116353	0.004662	0.359418
V5	0.018397	0.004995	0.365544
V5	0.0339225	0.005328	0.37684
V5	0.0116353	0.005661	0.380715
V5	0.0116353	0.005994	0.384589
V5	0.0116353	0.006327	0.388464
V5	0.0116353	0.00666	0.392339
V6	0.107272	0.000333	0.0357217
V6	0.0290883	0.000666	0.0550944
V6	0.0349059	0.000999	0.0542438
V6	0.039026	0.001332	0.0868537
V6	0.0370233	0.001665	0.113626
V6	0.0275956	0.001998	0.11678
V6	0.0275956	0.002331	0.119461
V6	0.0863878	0.002664	0.294462
V6	0.0508837	0.002997	0.382635
V6	0.0370233	0.00333	0.275786
V6	0.017453	0.003663	0.187218
V6	0.0246822	0.003996	0.16256
V6	0.017453	0.004329	0.174184
V6	0.039026	0.004662	0.257493
V6	0.017453	0.004995	0.269117
V6	0.017453	0.005328	0.180167
V7	0.664589	0.000333	0.221308
V7	0.246822	0.000666	0.3035
V7	0.180629	0.000999	0.363649
V7	0.151259	0.001332	0.414018
V7	0.088993	0.001665	0.443653
V7	0.0938069	0.001998	0.474891
V7	0.0443059	0.002331	0.489645
V7	0.0663315	0.002664	0.511733
V7	0.0419517	0.002997	0.525703
V7	0.0493644	0.00333	0.542141
V7	0.0443059	0.003663	0.556895
V7	0.00822741	0.003996	0.559635
V7	0.0575918	0.004329	0.578813
V7	0.0908747	0.004662	0.609074
V7	0.0296643	0.004995	0.618953
V7	0.0296643	0.005328	0.628831
V7	0.018397	0.005661	0.634957
V7	0.0164548	0.005994	0.640436
V7	0.0260173	0.006327	0.640436
V8	0.0508837	0.000333	0.0169443
V8	0.0898446	0.000666	0.0468625
V8	0.039026	0.000999	0.0598582
V8	0.039026	0.001332	0.0728539
V8	0.0349059	0.001665	0.0844775
V8	0.0123411	0.001998	0.0885871
V8	0.0246822	0.002331	0.0968063
V8	0.017453	0.002664	0.102618
V8	0.0123411	0.002997	0.106728
V8	0.0246822	0.00333	0.114947
V8	0.0123411	0.003663	0.119056
V8	0.0349059	0.003996	0.13068
V8	0.017453	0.004329	0.136492
V8	0.0123411	0.004662	0.140602
V8	0.0275956	0.004995	0.149791
V9	0.262376	0.000333	0.0873711
V9	0.127988	0.000666	0.129991
V9	0.0930825	0.000999	0.160988
V9	0.0727788	0.001332	0.185223
V9	0.0719604	0.001665	0.209186
V9	0.0617055	0.001998	0.229734
V9	0.0275956	0.002331	0.238923
V9	0.039026	0.002664	0.251919
V9	0.0123411	0.002997	0.256028
V9	0.0629275	0.00333	0.276983
V9	0.0275956	0.003663	0.286173
V9	0.017453	0.003996	0.291984
V9	0.0246822	0.004329	0.300204
V10	0.144508	0.000333	0.048121
V10	0.0643896	0.000666	0.0695628
V10	0.0275956	0.000999	0.0787521
V10	0.0123411	0.001332	0.0828617
V10	0.0275956	0.001665	0.092051
V10	0.017453	0.001998	0.0978628
V10	0.0260173	0.002331	0.106527
V10	0.0164548	0.002664	0.112006
V10	0.00822741	0.002997	0.114746
V10	0	0.00333	0.114746
V11	0.165369	0.000333	0.0550678
V11	0.186256	0.000666	0.117091
V11	0.0898446	0.000999	0.147009
V11	0.0493644	0.001332	0.163448
V11	0.075068	0.001665	0.188445
V11	0.0370233	0.001998	0.200774
V11	0.0370233	0.002331	0.213103
V11	0.0275956	0.002664	0.222292
V11	0.0275956	0.002997	0.231481
V11	0.0246822	0.00333	0.239701
V11	0.017453	0.003663	0.245512
V11	0.017453	0.003996	0.251324
V12	0.232269	0.000333	0.0773457
V12	0.0339225	0.000666	0.0886419
V12	0.0598964	0.000999	0.108587
V12	0.0500454	0.001332	0.125253
V12	0.0520347	0.001665	0.14258
V12	0.0329096	0.001998	0.153539
V12	0.041137	0.002331	0.167238
V12	0.041137	0.002664	0.180936
V12	0.0232706	0.002997	0.188685
V12	0.0339225	0.00333	0.199982
V12	0.0329096	0.003663	0.21094
V12	0.0116353	0.003996	0.214815
V12	0.0339225	0.004329	0.226111
V12	0.0296643	0.004662	0.235989
V12	0.00822741	0.004995	0.238729
V12	0.0116353	0.005328	0.242604
V12	0.0520347	0.005661	0.259931
V12	0.070295	0.005994	0.283339
V13	0.121476	0.000333	0.0404516
V13	0.17665	0.000666	0.099276
V13	0.16393	0.000999	0.153865
V13	0.103089	0.001332	0.188193
V13	0.0626581	0.001665	0.209058
V13	0.0581765	0.001998	0.228431
V13	0.0500454	0.002331	0.245096
V13	0.0626581	0.002664	0.265961
V13	0.0443059	0.002997	0.280715
V13	0.0367941	0.00333	0.292968
V13	0.0246822	0.003663	0.301187
V13	0.0329096	0.003996	0.312146
V13	0.0164548	0.004329	0.317625
V13	0.0339225	0.004662	0.328921
V13	0.00822741	0.004995	0.331661
V13	0.018397	0.005328	0.337787
V13	0.018397	0.005661	0.343914
V14	0.0987289	0.000333	0.0328767
V14	0.0520347	0.000666	0.0502043
V14	0.0164548	0.000999	0.0556837
V14	0.0581765	0.001332	0.0750565
V14	0.0260173	0.001665	0.0837203
V14	0.0260173	0.001998	0.0923841
V14	0.018397	0.002331	0.0985103
V14	0.0493644	0.002664	0.114949
V14	0.0232706	0.002997	0.122698
V14	0.0329096	0.00333	0.133657
V14	0.0419517	0.003663	0.147627
V14	0.0367941	0.003996	0.159879
V15	0.432643	0.000333	0.14407
V15	0.17453	0.000666	0.202189
V15	0.148607	0.000999	0.251675
V15	0.0629275	0.001332	0.27263
V15	0.113779	0.001665	0.310518
V15	0.0664589	0.001998	0.332649
V15	0.0617055	0.002331	0.353197
V15	0.0275956	0.002664	0.362386
V15	0.039026	0.002997	0.375382
V15	0.0617055	0.00333	0.39593
V15	0.0123411	0.003663	0.400039
V16	0.275956	0.000333	0.400039
V16	0.167857	0.000666	0.455936
V16	0.143921	0.000999	0.103822
V16	0.150642	0.001332	0.0980896
V16	0.088993	0.001665	0.0797986
V16	0.154634	0.001998	0.0811277
V16	0.0508837	0.002331	0.0684373
V16	0.039026	0.002664	0.0299399
V16	0.0123411	0.002997	0.0171053
V16	0.0275956	0.00333	0.0132989
V16	0.0275956	0.003663	0.0183786
V16	0.0123411	0.003996	0.0132989

## Sheet: Fig. 4c-e
Temp (oC)	High (cm)	Medium (cm)	Last spores found (cm)				Mean (cm)
5	0.3	0.6	1.3			Temp (oC)	High	Medium	Last spores found
5	0.3	0.7	1.2			5	0.233333	0.766667	1.71667
5	0.5	1.1	1.3			10	0.466667	1.03333	1.63333
5	0	0.6	3.5			18	0.833333	1.26667	2.38333
5	0	0.9	1.5			25	0.8	1.2	3.91667
5	0.3	0.7	1.5			30	0.483333	0.833333	1.21667
10	0.7	1	1.2			37	0.6	0.8	1.1
10	0.8	1.1	1.3
10	0	0.9	1.1
10	0	0.6	1.7
10	0.8	1.9	3
10	0.5	0.7	1.5
18	0.7	0.8	1.2
18	0.8	1.2	1.6
18	0.9	1.3	3.9
18	0.5	1	1.3
18	1.2	2	4.8
18	0.9	1.3	1.5
25	1	1.3	1.5
25	0.6	1	1.2
25	0.6	0.9	1.2
25	0.9	1.6	7
25	0.8	1.2	7
25	0.9	1.2	5.6
30	0.6	0.8	1.1
30	0.6	0.8	1.2
30	1	1.3	1.4
30	0.7	1	1.7
30	0	0.6	0.9
30	0	0.5	1
33	0.7	1	1.3
33	0.7	0.8	2.6
33	1	1.3	6.4
37	0.6	0.8	1.4
37	0.7	0.9	1.1
37	0.5	0.7	0.8

[truncated: 1 more sheets: Fig. 5b]
